# Supplementary material for: Design, Synthesis, Docking Study, and Antiproliferative Evaluation of Novel Schiff Base–Benzimidazole Hybrids with VEGFR-2 Inhibitory Activity
Source: Molecules. 2023 Jan 4;28(2):481. doi: 10.3390/molecules28020481 (PMC9862622; doi:10.3390/molecules28020481)
Supplement: Supplementary file 1 [file molecules-28-00481-s001.zip]

Archive with 1 entries (1 files):
- molecules-2104860-supplementary.pdf
